# Supplementary material for: DLX1 acts as a novel prognostic biomarker involved in immune cell infiltration and tumor progression in lung adenocarcinoma
Source: PeerJ. 2024 Feb 2;12:e16823. doi: 10.7717/peerj.16823 (PMC10840498; doi:10.7717/peerj.16823)
Supplement: Supplemental Information 4 [file peerj-12-16823-s004.zip]

Archive with 23 entries (20 files):
- A549/
- A549/0h/
- A549/0h/D2-1.bmp
- A549/0h/D2-1标尺.tif
- A549/0h/D2-2.bmp
- A549/0h/D2-3.bmp
- A549/0h/D6-1.bmp
- A549/0h/D6-2.bmp
- A549/0h/D6-2标尺.tif
- A549/0h/D6-3.bmp
- A549/0h/NC-1.bmp
- A549/0h/NC-2.bmp
- A549/0h/NC-3.bmp
- A549/24h/
- A549/24h/D2-1.bmp
- A549/24h/D2-2.bmp
- A549/24h/D2-3.bmp
- A549/24h/D6-1.bmp
- A549/24h/D6-2标尺.tif
- A549/24h/D6-3.bmp
- A549/24h/NC-1.bmp
- A549/24h/NC-2.bmp
- A549/24h/NC-3.bmp
