# Supplementary material for: DLX1 acts as a novel prognostic biomarker involved in immune cell infiltration and tumor progression in lung adenocarcinoma
Source: PeerJ. 2024 Feb 2;12:e16823. doi: 10.7717/peerj.16823 (PMC10840498; doi:10.7717/peerj.16823)
Supplement: Supplemental Information 5 [file peerj-12-16823-s005.zip]

Archive with 21 entries (18 files):
- H1299/
- H1299/0h/
- H1299/0h/D2-1标尺.tif
- H1299/0h/D2-2标尺.tif
- H1299/0h/D2-3.bmp
- H1299/0h/D6-1.bmp
- H1299/0h/D6-2.bmp
- H1299/0h/D6-3标尺.tif
- H1299/0h/NC-1标尺.tif
- H1299/0h/NC-2.bmp
- H1299/0h/NC-3.bmp
- H1299/24h/
- H1299/24h/D2-1.bmp
- H1299/24h/D2-2.bmp
- H1299/24h/D2-3标尺.tif
- H1299/24h/D6-1标尺.tif
- H1299/24h/D6-2.bmp
- H1299/24h/D6-3标尺.tif
- H1299/24h/NC-1.jpg
- H1299/24h/NC-2.jpg
- H1299/24h/NC-3.jpg
